# Supplementary material for: Effects of Compound Microecological Preparation Supplementation on Production Performance and Nutrient Apparent Digestibility in Hu Sheep from the Rumen Perspective
Source: Microorganisms. 2025 Apr 27;13(5):999. doi: 10.3390/microorganisms13050999 (PMC12114592; doi:10.3390/microorganisms13050999)
Supplement: Supplementary file 1 [file microorganisms-13-00999-s001.zip]

Archive with 1 entries (1 files):
- microorganisms-3545922-supplementary.pdf
